# Supplementary material for: Peptidomic analysis of endogenous plasma peptides from patients with pancreatic neuroendocrine tumours
Source: Rapid Commun Mass Spectrom. 2018 Jul 17;32(16):1414–24. doi: 10.1002/rcm.8183 (PMC6099210; doi:10.1002/rcm.8183)
Supplement: Supplementary file 1 — Data S1. Supporting information [file RCM-32-1414-s001.zip]

Archive with 4 entries (4 files):
- Supplementary figure_updated.zip
- supplementary material_updated.docx
- Supplementary table 1 new.pdf
- Supplementary table 2.pdf
